# Supplementary material for: Reply to: Potential contribution of PEP carboxykinase-dependent malate dismutation to the hypoxia response in C. elegans
Source: Nat Commun. 2023 Jul 4;14:3937. doi: 10.1038/s41467-023-39511-4 (PMC10319873; doi:10.1038/s41467-023-39511-4)
Supplement: Supplementary file 2 — Source Data [file 41467_2023_39511_MOESM2_ESM.xlsx]

## Sheet: Fig. 1a
Genotype	Supplement	Trial#	Percent Alive
Wild Type	None	1	100
Wild Type	None	2	100
Wild Type	None	3	100
Wild Type	None	4	98
Wild Type	None	5	100
Wild Type	None	6	97
Wild Type	None	7	99
Wild Type	10 mM oxaloacetate	1	100
Wild Type	10 mM oxaloacetate	2	100
Wild Type	10 mM oxaloacetate	3	100
Wild Type	10 mM PEP	1	96
Wild Type	10 mM PEP	2	97
Wild Type	10 mM PEP	3	100
Wild Type	10 mM PEP	4	100
hif-1(ia4)	None	1	55.17
hif-1(ia4)	None	2	46.67
hif-1(ia4)	None	3	26.67
hif-1(ia4)	None	4	22
hif-1(ia4)	None	5	29
hif-1(ia4)	None	6	4
hif-1(ia4)	None	7	11
hif-1(ia4)	10 mM oxaloacetate	1	16.67
hif-1(ia4)	10 mM oxaloacetate	2	36.43
hif-1(ia4)	10 mM oxaloacetate	3	0
hif-1(ia4)	10 mM PEP	1	37.34
hif-1(ia4)	10 mM PEP	2	54.03
hif-1(ia4)	10 mM PEP	3	64.38
hif-1(ia4)	10 mM PEP	4	47.2

## Sheet: Fig. 1b
DexSeq Output for F57B9.4 (coq-2/WBGene00000762)
groupID	featureID	exonBaseMean	dispersion	pvalue	padj	seqnames	start	end	width	strand	X1_FactorLevel2	X2_FactorLevel1	log2fold_2_FactorLevel1_1_FactorLevel2
WBGene00000762	E001	133.302	0.003	0.511	0.803	III	6935967	6936100	134	+	20.544	20.993	0.064
WBGene00000762	E002	161.229	0.005	0.99	1	III	6936144	6936250	107	+	22.732	22.603	-0.017
WBGene00000762	E003	215.192	0	0.223	0.562	III	6936566	6936732	167	+	25.849	26.49	0.074
WBGene00000762	E004	169.906	0	0.048	0.239	III	6936777	6936898	122	+	22.87	24.061	0.151
WBGene00000762	E005	145.675	0.001	0.104	0.377	III	6937389	6937474	86	+	21.216	22.242	0.14
WBGene00000762	E006	57.9843	0.005	0.588	0.844	III	6937600	6937733	134	+	13.886	13.392	-0.106
WBGene00000762	E007	111.128	0	0.82	0.946	III	6938412	6938545	134	+	18.913	18.97	0.009
WBGene00000762	E008	325.682	0.001	0.002	0.024	III	6938909	6939211	303	+	32.501	30.144	-0.23
WBGene00000762	E009	109.431	0.003	0.546	0.823	III	6939260	6939457	198	+	18.911	18.358	-0.088
(X1_Factor = Wild Type, X2_Factor = egl-9 mutants)
Note that the numbering for exons in Fig. 1b matches the Wormbase feature ID for coq-2 as follows:
Wormbase	Figure 1b
E001	Exon 1
E002	Exon 2
E003	Exon 3
E004	Exon 4
E005	Exon 5
E006	Exon 6e
E007	Exon 6a
E008	Exon 7
E009	Exon 8
